# Supplementary material for: Glutamate Uptake Is Not Impaired by Hypoxia in a Culture Model of Human Fetal Neural Stem Cell-Derived Astrocytes
Source: Genes (Basel). 2022 Mar 12;13(3):506. doi: 10.3390/genes13030506 (PMC8953426; doi:10.3390/genes13030506)
Supplement: Supplementary file 1 [file genes-13-00506-s001.zip]

Archive with 1 entries (1 files):
- genes-1598699-supplementary.pdf
